# Supplementary material for: Physiological and Transcriptional Responses in Weaned Piglets Fed Diets with Varying Phosphorus and Calcium Levels
Source: Nutrients. 2019 Feb 20;11(2):436. doi: 10.3390/nu11020436 (PMC6412343; doi:10.3390/nu11020436)
Supplement: Supplementary file 1 [file nutrients-11-00436-s001.zip]

Archive with 5 entries (4 files):
- nutrients-442268-supplementary/
- nutrients-442268-supplementary/Table S1 .pdf
- nutrients-442268-supplementary/Table S2 .pdf
- nutrients-442268-supplementary/Table S3 .pdf
- nutrients-442268-supplementary/Table S4 .pdf
